# Supplementary material for: Obstructive Sleep Apnea with Paradoxical Vocal Cord Movement in Children during Sleep Endoscopy: Case Series
Source: Case Rep Pediatr. 2020 Jul 27;2020:7380802. doi: 10.1155/2020/7380802 (PMC7403927; doi:10.1155/2020/7380802)
Supplement: Supplementary Materials — DISE Examination 1: video recording of Case 1 DISE. Significant findings were dynamic obstruction of PVCM and >75% structural obstruction of adenoid hypertrophy. DISE Examination 2: video recording of Case 2 DISE. Significant findings were >75% structural obstruction of adenoid hypertrophy and a dynamic obstruction of PVCM with high pitched stridor. DISE Examination 3: video recording of Case 3 DISE. The only significant finding was dynamic obstruction of PVCM. [file 7380802.f1.zip]

Archive with 3 entries (3 files):
- Case 3 QR (1).mov
- Case 2 QR (1).mov
- Case 1 QR mov (1).mov
